# Supplementary material for: Smooth muscle–derived adventitial progenitor cells direct atherosclerotic plaque composition complexity in a Klf4-dependent manner
Source: JCI Insight. 2023 Nov 22;8(22):e174639. doi: 10.1172/jci.insight.174639 (PMC10755692; doi:10.1172/jci.insight.174639)
Supplement: Supporting data values [file jciinsight-8-174639-s092.xlsx]

## Sheet: 7A
Percent Arch Coverage			Percent Total Coverage
WT	KO		WT	KO
22.5067	19.8544		12.2717	7.32237
13.0616	23.1851		5.06426	7.64957
32.6515	30.5025		10.1947	10.911
27.1369	40.9542		9.09641	13.6121
22.1556			7.18558
25.1246			10.037

## Sheet: 7B
Percent Lumen Occlusion			Necrotic Core Area
WT	KO		WT	KO
31.5015	25.7435		0.11088	0.079196
34.1811	29.3242		0.131876	0.07308
30.7772	42.1347		0.058484	0.036118
37.527	35.3892		0.229914	0.047839
35.9534	31.6084		0.161811	0.11312
34.0206			0.193274	0.091506

## Sheet: 7D
CD68 cells per hpf
WT	KO
45.2	25.7
45.3	38.3
29	21
38.3	32.5
51	25.6
63.3	30.3

## Sheet: 7E
Fibrous Cap Coverage
WT	KO
3.34073	32.2612
2.54573	28.0979
6.69234	12.8016
1.84054	13.5394
2.7955	4.91508
	8.81461

## Sheet: 7F
Collagen Content (staining intensity)
WT	KO
1.17834	1.56581
1.27593	1.43847
0.940879	1.28324
0.986594	1.00647
0.887317	1.27419
0.878352	1.33918

## Sheet: S1
Mouse Weight
Tag	2022-08-03	2022-08-05	2022-08-07	2022-08-09	2022-08-11	2022-08-13	2022-08-15	2022-08-17
5541	20	20	23	22	24	24	24	24
5544	22	22	24	24	25	25	25	23
425	29	25	28	28	29	29	27
426	28	25	29	29	29	29	29
5545	18	17	19	20	20	20	20
5546	20	19	21	21	22	23	22	21
5547	19	19	20	21	22	22	22	21

## Sheet: S2A
8 week Cholesterol
Control	HCD
43.62	1630.68
23.44	1744.3
52.07	1245.07
35.57	1203.75
90.56	942.08
85.06	1141.78
63.06	750.44
41.07	508.48
46.39	172
63.14	717.45
55.4	387.51
68.45	200.54
	205.09
	695.82
	658.06
	1052.56
	835.79
	953.01
	1269.36

## Sheet: S2B
16 week Cholesterol
Control	HCD
88.98	1532.3
178.65	908.85
114.6	349.01
88.98	667.95
82.18	772.44
68.04	519.48
86.9	667.95
96.33	942.9
87.61	294.02
31.38	1674.27
53.89	366.27
37.62	295.44
	497.02
	365.51
	119.62
	798.95
	985.67
	574.81
	537.77
	619.15

## Sheet: S2C
24 Week Cholesterol
Control	HCD
63.064	563.02
129.052	492.31
	527.7
	230.99
	587.04
	204.32
	431.12
	372.21

## Sheet: S5
Baseline Weight			Weight Change			24 Week Cholesterol
WT	KO		WT	KO		WT	KO
27	20		4.6	1.2		563.022	156.154
29	19		3	3.5		492.31	230.123
22	20		2	1.6		527.7	309.375
24	23		-1.5	1		230.991	137.661
24	27		2	-1		587.042	774.563
20	25		3	4		204.322	316.443
20	28		3	2		431.118	368.664
27	22		-1	-1		372.21	280.838
27	22		-2	0
25	22		0	3.1
24	23		1	1.6
23	20		8.7	1.8
	16			4

[truncated: 2 more sheets: S7B, S7C]
